# Supplementary material for: Effect of Kisspeptin-Type Neuropeptide on Locomotor Behavior and Muscle Physiology in the Sea Cucumber Apostichopus japonicus
Source: Animals (Basel). 2023 Feb 17;13(4):705. doi: 10.3390/ani13040705 (PMC9951865; doi:10.3390/ani13040705)
Supplement: Supplementary file 1 [file animals-13-00705-s001.zip]

Archive with 1 entries (1 files):
- animals-1988604-supplementary.pdf
